# Supplementary material for: PDF1.5 Enhances Adaptation to Low Nitrogen Levels and Cadmium Stress
Source: Int J Mol Sci. 2021 Sep 28;22(19):10455. doi: 10.3390/ijms221910455 (PMC8509053; doi:10.3390/ijms221910455)
Supplement: Supplementary file 1 [file ijms-22-10455-s001.zip]

Archive with 1 entries (1 files):
- ijms-1272071-supplementary.pdf
